# Supplementary material for: Level of Acceptance of Mandatory Vaccination and Legal Sanctions for Refusing Mandatory Vaccination of Children
Source: Vaccines (Basel). 2022 May 20;10(5):811. doi: 10.3390/vaccines10050811 (PMC9146574; doi:10.3390/vaccines10050811)
Supplement: Supplementary file 1 [file vaccines-10-00811-s001.zip]

Archive with 1 entries (1 files):
- vaccines-1682711-supplementary.pdf
